# Supplementary material for: Leveraging Genetic Reports and Electronic Health Records for the Prediction of Primary Cancers: Algorithm Development and Validation Study
Source: JMIR Med Inform. 2021 May 25;9(5):e23586. doi: 10.2196/23586 (PMC8188315; doi:10.2196/23586)
Supplement: Multimedia Appendix 1 [file medinform_v9i5e23586_app1.xlsx]

## Sheet: supplementary_1(PR AUC)
	BOF	Node2vec	BOF+Node2vec
Random Forest	0.8167	0.71	0.8505
Naive Bayes	0.7642	0.7475	0.8158
Logistic Regression	0.6933	0.655	0.7162
SVM	0.6685	0.6485	0.6751
CNN	0.6067	0.7305	0.5758
DNN	0.7822	0.7833	0.8408
GCN	0.6734	0.6202	0.641

## Sheet: supplementary_2(PR AUC)
# Feature Type	Feature Type		With Gene (+G)	improvement
1	Gene (G)	0.6794
	Diagnosis (D)	0.7119	0.7172	0.0053
	Historical (H)	0.8025	0.6832	-0.1193
	Lab test (L)	0.7345	0.8401	0.1055
	Medication (M)	0.7376	0.695	-0.0426
2	DH	0.7269	0.7054	-0.0215
	DL	0.7351	0.849	0.1138
	DM	0.7235	0.718	-0.0055
	HL	0.7303	0.8418	0.1115
	MH	0.7489	0.6827	-0.0662
	ML	0.7322	0.8417	0.1095
3	DHL	0.7392	0.8432	0.1039
	DMH	0.7205	0.7014	-0.0192
	DML	0.7391	0.8571	0.1181
	MHL	0.7359	0.8422	0.1063
4	DMHL	0.737	0.8505	0.1135

## Sheet: supplementary_3(PR AUC)
Cancers (ICD 9)	DML+G	DML	improvement
Malignant neoplasm of thyroid gland (193)	0.9746	0.9504	0.0242
Malignant neoplasm of prostate (185)	0.9794	0.9562	0.0231
Malignant neoplasm of breast (female), unspecified (174.9)	0.8408	0.7835	0.0572
Malignant neoplasm of ovary (183)	0.8902	0.8024	0.0878
Malignant neoplasm of connective and other soft tissue, site unspecified (171.9)	0.7936	0.6296	0.164
Malignant neoplasm of liver, primary (155)	0.7749	0.6224	0.1525
Malignant neoplasm of pancreas, part unspecified (157.9)	0.8148	0.5795	0.2352
Malignant neoplasm of bronchus and lung, unspecified (162.9)	0.8506	0.7677	0.0829
Malignant neoplasm of colon, unspecified site (153.9)	0.7952	0.5598	0.2355

## Sheet: supplementary_4(PR AUC)
Time (Month)	DML+G	DML	DL	DM	ML	D	M	L
0	0.9699	0.9387	0.941	0.9332	0.7101	0.9348	0.7073	0.7156
1	0.9202	0.8608	0.8588	0.8208	0.6961	0.8245	0.7107	0.6797
3	0.884	0.7891	0.7965	0.7246	0.6795	0.731	0.7414	0.6873
6	0.8403	0.6967	0.7085	0.6191	0.6766	0.6224	0.7757	0.6746
12	0.7885	0.6467	0.6389	0.6185	0.6762	0.6131	0.7904	0.6753
24	0.7308	0.6697	0.6683	0.6665	0.687	0.665	0.805	0.6915

## Sheet: supplementary_5(PR AUC)
	DML+G	DML
Malignant neoplasm of connective and other soft tissue, site unspecified (171.9)	0.9373	0.8804
Malignant neoplasm of breast (female), unspecified (174.9)	0.6905	0.6212
Malignant neoplasm of liver, primary (155)	0.7856	0.6658
Malignant neoplasm of bronchus and lung, unspecified (162.9)	0.8058	0.576
Malignant neoplasm of ovary (183)	0.8466	0.8767
Malignant neoplasm of prostate (185)	0.5139	0.7436
Malignant neoplasm of thyroid gland (193)	0.8578	0.7333
Malignant neoplasm of colon, unspecified site (153.9)	0.8822	0.9107

## Sheet: supplementary_6 
	DML+G
	BOF		Node2vec		BOF+Node2vec
	AUCROC	PRAUC	AUCROC	PRAUC	AUCROC	PRAUC
Malignant neoplasm of connective and other soft tissue, site unspecified (171.9)	0.6154	0.9044	0.6282	0.9113	0.9231	0.9373
Malignant neoplasm of breast (female), unspecified (174.9)	0.7692	0.7607	0.8333	0.5711	0.9231	0.6905
Malignant neoplasm of liver, primary (155)	0.7564	0.5699	0.8538	0.7407	0.8821	0.7856
Malignant neoplasm of bronchus and lung, unspecified (162.9)	0.6903	0.5655	0.8324	0.6648	0.8551	0.8058
Malignant neoplasm of ovary (183)	0.7683	0.8667	0.7195	0.8856	0.8049	0.8466
Malignant neoplasm of prostate (185)	0.8417	0.5286	0.6083	0.8848	0.7917	0.5139
Malignant neoplasm of thyroid gland (193)	0.5244	0.9271	0.8902	0.5909	0.7561	0.8578
Malignant neoplasm of colon, unspecified site (153.9)	0.6346	0.9124	0.7821	0.5106	0.5256	0.8822
